# Supplementary material for: Droplet Digital RT-PCR (dd RT-PCR) Detection of SARS-CoV-2 in Honey Bees and Honey Collected in Apiaries across the Campania Region
Source: Viruses. 2024 May 4;16(5):729. doi: 10.3390/v16050729 (PMC11126096; doi:10.3390/v16050729)
Supplement: Supplementary file 1 [file viruses-16-00729-s001.zip]

Archive with 1 entries (1 files):
- viruses-2918977-supplementary--Table S1 extensive view of results.xlsx
