# Supplementary material for: Droplet Digital RT-PCR (dd RT-PCR) Detection of SARS-CoV-2 in Honey Bees and Honey Collected in Apiaries across the Campania Region
Source: Viruses. 2024 May 4;16(5):729. doi: 10.3390/v16050729 (PMC11126096; doi:10.3390/v16050729)
Supplement: Supplementary file 1 [file viruses-16-00729-s001.zip › viruses-2918977-supplementary--Table S1 extensive view of results.xlsx]

## Sheet: Foglio1
Sample	EXO	N	Sample location	Province	Test period
S1	-	n.d.	Ercolano	NA	T1
S2	-	n.d.	Napoli	NA	T1
S3	-	n.d.	Teano	CE	T1
S4	-	n.d.	San Giorgio la Molara	BN	T1
S5	-	n.d.	San Giorgio la Molara	BN	T1
S6	-	n.d.	San Giorgio la Molara	BN	T1
S7	-	n.d.	San Giorgio la Molara	BN	T1
S8	-	n.d.	San Giorgio la Molara	BN	T1
S9	-	n.d.	San Giorgio la Molara	BN	T1
S10	-	n.d.	Pratola Serra	AV	T1
S11	-	n.d.	Pratola Serra	AV	T1
S12	-	n.d.	Cava dei Tirreni	SA	T1
S13	-	n.d.	Baronissi	SA	T1
S14	-	n.d.	Ottaviano	NA	T1
S15	-	n.d.	Succivo	CE	T1
S16	-	n.d.	San Marco di Castellabate	SA	T1
S17	-	n.d.	Torrioni	AV	T1
S18	-	n.d.	Formicola	CE	T1
S19	-	n.d.	Formicola	CE	T1
S20	-	n.d.	Piana di Monteverna	CE	T1
S21	-	n.d.	Capua	CE	T1
S22	-	n.d.	Pontelatone	CE	T1
S23	-	n.d.	Lapio	AV	T1
S24	-	n.d.	San Mango	AV	T1
S25	-	n.d.	Cava dei Tirreni	SA	T1
S26	-	n.d.	Cava dei Tirreni	SA	T1
S27	-	n.d.	San Sebastiano	NA	T1
S28	-	n.d.	Massa di Somma	NA	T1
S29	-	n.d.	Pontelatone	CE	T2
S30	1.9	0.54	Pozzuoli	NA	T2
S31	-	n.d.	Formicola	CE	T2
S32	-	n.d.	Capua	CE	T2
S33	-	n.d.	Napoli	NA	T2
S34	-	n.d.	Lapio	AV	T2
S35	-	n.d.	San Mango	AV	T2
S36	-	n.d.	Cava dei Tirreni	SA	T2
S37	0.29	0.21	Cava dei Tirreni	SA	T2
S38	-	n.d.	Teano	CE	T2
S39	0.14	0.54	Teano	CE	T2
S40	-	n.d.	Sparanise	CE	T2
S41	-	n.d.	Baronissi	SA	T2
S42	-	n.d.	Massa di Somma	NA	T2
S43	-	n.d.	San Giorgio la Molara	BN	T2
S44	-	n.d.	Taverna	BN	T2
S45	-	n.d.	San Giorgio la Molara	BN	T2
S46	-	n.d.	Ottaviano	NA	T2
S47	-	n.d.	Cava dei Tirreni	SA	T2
S48	-	n.d.	San Giorgio la Molara	BN	T2
S49	-	n.d.	San Giorgio la Molara	BN	T2
S50	-	n.d.	San Giorgio la Molara	BN	T2
S51	6.1	1.2	Ercolano	NA	T3
S52	-	n.d.	Ottaviano	NA	T3
S53	-	n.d.	Teano	CE	T3
S54	0.9	0.25	San Giorgio la Molara	BN	T3
S55	-	n.d.	San Giorgio la Molara	BN	T3
S56	-	n.d.	San Giorgio la Molara	BN	T3
S57	-	n.d.	San Giorgio la Molara	BN	T3
S58	-	n.d.	Taverna	BN	T3
S59	-	n.d.	Cava dei Tirreni	SA	T3
S60	7.8	1.6	Napoli	NA	T3
S61	-	n.d.	Solofra	AV	T3
S62	7.8	1.2	Torchiati	AV	T3
S63	-	n.d.	Napoli	NA	T3
S64	-	n.d.	San Marco di Castellabate	SA	T3
S65	-	n.d.	Pollena Trocchia	NA	T3
S66	-	n.d.	Giugliano	NA	T3
S67	-	n.d.	Giugliano	NA	T3
S68	0.7	0.3	Bellona	CE	T3
S69	-	n.d.	Napoli	NA	T3
S70	1.7	0.22	Formicola	CE	T4
S71	-	n.d.	Bellosguardo	SA	T4
S72	-	n.d.	Montefredane	AV	T4
S73	0.23	0.2	Sant'Anastasia	NA	T4
S74	-	n.d.	Vitulazio	CE	T4
S75	1.2	0.31	Marano	NA	T4
S76	-	n.d.	Succivo	CE	T4
S77	-	n.d.	Cassano Irpino	AV	T4
S78	-	n.d.	Napoli	NA	T4
S79	-	n.d.	Torchiati	AV	T4
S80	-	n.d.	San Giorgio la Molara	BN	T4
S81	-	n.d.	Solofra	AV	T4
S82	-	n.d.	San Giorgio la Molara	BN	T4
S83	-	n.d.	San Marco di Castellabate	SA	T4
S84	-	n.d.	Cava dei Tirreni	SA	T4
S85	-	n.d.	Foglianise	BN	T4
S86	-	n.d.	Cava dei Tirreni	SA	T4
S87	-	n.d.	Napoli	NA	T4
S88	1	-	Solofra	AV	T4
S89	-	n.d.	Teano	CE	T4
S90	-	n.d.	Sant'Agata de' Goti	BN	T4
S91	-	n.d.	Meta di Sorrento	NA	T4
Honey samples
H1	+		Sant'Anastasia	NA
H2	-		Cassano Irpino	AV
H3	-		Succivo	CE
H4	-		Formicola	CE
H5	-		Marano	NA
H6			Ercolano	NA
